# Supplementary material for: The association between outdoor air pollution and lung cancer risk in seven eastern metropolises of China: Trends in 2006-2014 and sex differences
Source: Front Oncol. 2022 Sep 29;12:939564. doi: 10.3389/fonc.2022.939564 (PMC9556871; doi:10.3389/fonc.2022.939564)
Supplement: Supplementary file 4 [file Table_4.xls]

## Sheet: lung20191212
year	ID	CR1	CR2	MR1	FR1	MR2	FR2	PM10	SO2	NO2	PM10_prior-5yr accumulation	SO2_prior-5yr accumulation	NO_prior-5yr accumulation	PM10_prior-4yr accumulation	SO2_prior-4yr accumulation	NO_prior-4yr accumulation	PM10_prior-3yr accumulation	SO2_prior-3yr accumulation	NO_prior-3yr accumulation	PM10_prior-2yr accumulation	SO2_prior-2yr accumulation	NO_prior-2yr accumulation	PM10_prior-5yr	SO2_prior-5yr	NO_prior-5yr	PM10_prior-4yr	SO2_prior-4yr	NO_prior-4yr	PM10_prior-3yr	SO2_prior-3yr	NO_prior-3yr	PM10_prior-2yr	SO2_prior-2yr	NO_prior-2yr	PM10_prior-1yr	SO2_prior-1yr	NO_prior-1yr
2006	1	48.65	45.04	35.09	19.48	30.9	16.67	162	52	66
2007	1	55.29	45.98	38.06	21.41	29.51	17.1	148	47	66																									162	52	66
2008	1	59.37	49.79	39.16	22.53	31.18	17.45	123	36	49										310	99	132										162	52	66	148	47	66
2009	1	60.14	52.38	37.15	22.21	31.62	17.18	121	34	53							433	135	181	271	83	115							162	52	66	148	47	66	123	36	49
2010	1	61.12	54.25	36.58	21.87	30.64	17.52	121	32	57				675	201	291	392	117	168	244	70	102				162	52	66	148	47	66	123	36	49	121	34	53
2011	1	58.55	54.4	35.03	20.71	30.41	16.02	113	28	56	675	201	291	626	177	281	365	102	159	242	66	110	162	52	66	148	47	66	123	36	49	121	34	53	121	32	57
2012	1	69.15	51.68	39.01	24.22	28.98	14.82	109	29	52	626	177	281	587	159	267	355	94	166	234	60	113	148	47	66	123	36	49	121	34	53	121	32	57	113	28	56
2013	1	65.06	52.06	36.92	22.54	28.11	14.61	108	26	56	587	159	267	572	149	274	343	89	165	222	57	108	123	36	49	121	34	53	121	32	57	113	28	56	109	29	52
2014	1	68.56	54.37	37.77	23.49	28.57	14.13	116	22	57	572	149	274	567	137	278	330	83	164	217	55	108	121	34	53	121	32	57	113	28	56	109	29	52	108	26	56
2006	2	58	67.45	50.77	28.31	58.56	22.7	117	58	43
2007	2	73.13	70.54	64.1	35.01	62.81	32.71	119	54	36																									117	58	43
2008	2	78.92	72.36	64.52	36.05	59.46	31.47	118	59	37										236	112	79										117	58	43	119	54	36
2009	2	77.25	70.5	63.86	34.1	55.83	31.72	110	59	37							354	171	116	237	113	73							117	58	43	119	54	36	118	59	37
2010	2	77.08	75.91	52.77	30.2	51.02	28.47	101	58	35				565	288	188	347	172	110	228	118	74				117	58	43	119	54	36	118	59	37	110	59	37
2011	2	64.9	72.61	44.54	22.81	47.4	23.88	96	59	33	565	288	188	544	289	178	329	176	109	211	117	72	117	58	43	119	54	36	118	59	37	110	59	37	101	58	35
2012	2	71.49	77.25	48.8	25.15	49.08	25.91	92	58	36	544	289	178	517	293	178	307	176	105	197	117	68	119	54	36	118	59	37	110	59	37	101	58	35	96	59	33
2013	2	84.65	68.84	57.81	28.58	44.09	20.16	129	90	43	517	293	178	528	324	184	289	175	104	188	117	69	118	59	37	110	59	37	101	58	35	96	59	33	92	58	36
2014	2	93.8	82.79	60.17	28.69	51.16	25.02	124	82	52	528	324	184	542	347	199	317	207	112	221	148	79	110	59	37	101	58	35	96	59	33	92	58	36	129	90	43
2006	3	71.13	48	58.23	30.68	40.08	19.02	104	34	49
2007	3	76.9	72.6	67.51	30.16	60.27	30.31	102	48	66																									104	34	49
2008	3	62.66	44.48	50.08	28.72	36.81	19.62	102	43	55										206	82	115										104	34	49	102	48	66
2009	3	75.15	48.93	60.93	29.49	38	20.43	101	46	54							308	125	170	204	91	121							104	34	49	102	48	66	102	43	55
2010	3	100.5	71.69	51.71	22.7	50.41	24.17	101	45	48				510	216	272	305	137	175	203	89	109				104	34	49	102	48	66	102	43	55	101	46	54
2011	3	79.88	67.3	62.71	27.41	47.97	24.33	99	41	46	510	216	272	505	223	269	304	134	157	202	91	102	104	34	49	102	48	66	102	43	55	101	46	54	101	45	48
2012	3	89.32	71.51	50.87	28.66	53.39	30.79	94	36	47	505	223	269	497	211	250	301	132	148	200	86	94	102	48	66	102	43	55	101	46	54	101	45	48	99	41	46
2013	3	72.71	70.1	52.27	25.59	48.24	25.62	119	44	56	497	211	250	514	212	251	294	122	141	193	77	93	102	43	55	101	46	54	101	45	48	99	41	46	94	36	47
2014	3	63.6	60.3	43.33	24.31	39.82	21.69	111	57	52	514	212	251	524	223	249	312	121	149	213	80	103	101	46	54	101	45	48	99	41	46	94	36	47	119	44	56
2006	4	60.06	56.28	39.86	18.12	37.27	14.4	86	51	55
2007	4	61.02	55.34	39.51	18	35.15	14.15	88	55	54																									86	51	55
2008	4	62.34	55.58	37.74	16.7	32.76	12.59	84	51	56										174	106	109										86	51	55	88	55	54
2009	4	66.51	58.38	37.43	18.02	33.07	13.46	81	35	53							258	157	165	172	106	110							86	51	55	88	55	54	84	51	56
2010	4	67.58	58.82	37.15	18.05	31.24	13.09	79	29	50				418	221	268	253	141	163	165	86	109				86	51	55	88	55	54	84	51	56	81	35	53
2011	4	69.57	59.79	36.06	18.6	30.99	12.67	80	29	51	418	221	268	412	199	264	244	115	159	160	64	103	86	51	55	88	55	54	84	51	56	81	35	53	79	29	50
2012	4	77.5	61.86	40.19	22.66	31.62	13.58	71	23	46	412	199	264	395	167	256	240	93	154	159	58	101	88	55	54	84	51	56	81	35	53	79	29	50	80	29	51
2013	4	83.63	62.66	41.2	25.38	31.9	12.7	84	24	48	395	167	256	395	140	248	230	81	147	151	52	97	84	51	56	81	35	53	79	29	50	80	29	51	71	23	46
2014	4	83.49	59.65	39.22	26.62	29.41	11.02	71	18	45	395	140	248	385	123	240	235	76	145	155	47	94	81	35	53	79	29	50	80	29	51	71	23	46	84	24	48
2006	5	42.76	44.61	44.08	16.76	44.48	15.24	111	56	57
2007	5	39.91	45.59	36.66	16.74	41.44	15.09	107	60	57																									111	56	57
2008	5	52.51	48.6	47.2	21.16	42.83	15.41	110	52	53										218	116	114										111	56	57	107	60	57
2009	5	58.73	50.15	51.42	21.52	43.7	15.71	97	41	52							328	168	167	217	112	110							111	56	57	107	60	57	110	52	53
2010	5	62.65	50.84	52.34	23.08	42.3	16.32	98	34	56				523	243	275	314	153	162	207	93	105				111	56	57	107	60	57	110	52	53	97	41	52
2011	5	55.67	52.77	46.63	18.8	43.16	16.13	93	39	58	523	243	275	505	226	276	305	127	161	195	75	108	111	56	57	107	60	57	110	52	53	97	41	52	98	34	56
2012	5	52.45	53.58	41.58	18.24	41.71	16.4	87	35	53	505	226	276	485	201	272	288	114	166	191	73	114	107	60	57	110	52	53	97	41	52	98	34	56	93	39	58
2013	5	64.25	55.24	49.18	21.61	43.06	15.17	106	28	53	485	201	272	481	177	272	278	108	167	180	74	111	110	52	53	97	41	52	98	34	56	93	39	58	87	35	53
2014	5	64.53	54.52	46.09	23.31	40.62	14.12	98	21	50	481	177	272	482	157	270	286	102	164	193	63	106	97	41	52	98	34	56	93	39	58	87	35	53	106	28	53
2006	6	51.68	35.45	61.96	21.77	44.17	13.78	121	57	50
2007	6	50.32	41.5	55.6	20.09	47.1	14.52	121	61	55																									121	57	50
2008	6	52.08	39.15	54.73	17.78	41.1	12.72	113	51	54										242	118	105										121	57	50	121	61	55
2009	6	53.89	42.39	53.45	18.7	42.13	13.55	109	44	54							355	169	159	234	112	109							121	57	50	121	61	55	113	51	54
2010	6	64.29	52.81	57.98	20.64	48.93	14.28	108	41	57				572	254	270	343	156	163	222	95	108				121	57	50	121	61	55	113	51	54	109	44	54
2011	6	65.59	53.14	53.36	18.93	43.25	13.83	100	39	56	572	254	270	551	236	276	330	136	165	217	85	111	121	57	50	121	61	55	113	51	54	109	44	54	108	41	57
2012	6	71.98	58.4	57.96	20.52	46.74	15.5	97	30	54	551	236	276	527	205	275	317	124	167	208	80	113	121	61	55	113	51	54	109	44	54	108	41	57	100	39	56
2013	6	71	59.54	55.87	19.79	47.22	14.92	124	33	60	527	205	275	538	187	281	305	110	167	197	69	110	113	51	54	109	44	54	108	41	57	100	39	56	97	30	54
2014	6	70.95	57.67	57.15	21.3	46.77	14.8	114	21	55	538	187	281	543	164	282	321	102	170	221	63	114	109	44	54	108	41	57	100	39	56	97	30	54	124	33	60
2006	7	65.23	47.38	68.94	31.14	51.83	20.51	76	54	67
2007	7	62.52	49.37	66.51	27.45	50.69	21.88	77	51	60																									76	54	67
2008	7	60.76	46.53	63.53	25.11	49.74	17.6	71	46	56										153	105	127										76	54	67	77	51	60
2009	7	62.88	63.53	61.78	27.17	62.08	25.24	70	39	56							224	151	183	148	97	116							76	54	67	77	51	60	71	46	56
2010	7	60.46	55.93	58.62	25.89	54.35	21.77	69	33	53				363	223	292	218	136	172	141	85	112				76	54	67	77	51	60	71	46	56	70	39	56
2011	7	63.18	52.19	50.44	22.69	42.31	15.99	60	28	49	363	223	292	347	197	274	210	118	165	139	72	109	76	54	67	77	51	60	71	46	56	70	39	56	69	33	53
2012	7	59.55	51	45.67	17.81	38.23	14.01	69	22	49	347	197	274	339	168	263	199	100	158	129	61	102	77	51	60	71	46	56	70	39	56	69	33	53	60	28	49
2013	7	62.22	55	46.37	21.43	41.09	17.06	72	20	52	339	168	263	340	142	259	198	83	151	129	50	98	71	46	56	70	39	56	69	33	53	60	28	49	69	22	49
2014	7	68.04	54.97	49.39	22.7	40.4	15.4	67	17	48	340	142	259	337	120	251	201	70	150	141	42	101	70	39	56	69	33	53	60	28	49	69	22	49	72	20	52
